# Supplementary material for: Fabrication of Transparent and Flexible Digital Microfluidics Devices
Source: Micromachines (Basel). 2022 Mar 23;13(4):498. doi: 10.3390/mi13040498 (PMC9027397; doi:10.3390/mi13040498)
Supplement: Supplementary file 1 [file micromachines-13-00498-s001.zip]

Archive with 2 entries (2 files):
- Droplet mannipulation with digital microfluidic device.mp4
- Droplets fusion on the proposed digital microfluidic device.mp4
